# Supplementary material for: Validation of Polish version of the Basel Extent of Rationing of Nursing Care revised questionnaire
Source: PLoS One. 2019 Mar 20;14(3):e0212918. doi: 10.1371/journal.pone.0212918 (PMC6426176; doi:10.1371/journal.pone.0212918)
Supplement: S1 File — (XLSX) [file pone.0212918.s002.xlsx]

## Sheet: baza
No.	p1	p2	p3	p3	p4	p5	p5_a	p5_b	p5_c	p5_d	BERNCA_1	BERNCA_2	BERNCA_3	BERNCA_4	BERNCA_5	BERNCA_6	BERNCA_7	BERNCA_8	BERNCA_9	BERNCA_10	BERNCA_11	BERNCA_12	BERNCA_13	BERNCA_14	BERNCA_15	BERNCA_16	BERNCA_17	BERNCA_18	BERNCA_19	BERNCA_20	BERNCA_21	BERNCA_22	BERNCA_23	BERNCA_24	BERNCA_25	BERNCA_26	BERNCA_27	BERNCA_28	BERNCA_29	BERNCA_30	BERNCA_31	BERNCA_32
1.	d	a	a		e	bc		NIC	NCN		b	b	b	b	b	b	b	b	b	b	b	b	b	b	b	b	b	b	b	b	b	b	b	b	b	b	b	b	b	b	b	b
2.	c	a	d		e	a	ECG, CPR				b	b	c	c	c	c	c	c	c	c	c	c	c	c	c	c	c	c	c	c	c	c	c	c	c	c	c	c	c	c	c	c
3.	c	a	a		e						c	b	d	c	c	b	e	d	d	d	d	d	e	d	c	c	d	d	d	d	d	c	e	e	c	d	b	b	c	c	d	d
4.	c	a	a		e	ac	SPEC		PNC		b	b	b	b	b	b	b	b	c	b	b	b	b	b	c	b	b	b	b	b	c	b	c	b	b	b	b	b	b	b	b	b
5.	d	a	a		e						b	b	b	b	b	c	c	c	b	c	d	e	e	c		c	d	c	e	e	c	c	c	c	c	d	e	e	e	e	d	d
6.	c		c		e	ab	ECG, DME, NWM, BTC, ENC	GNC			c	b	c	c	c	d	d	d	c	e	e	d	e	d	e	c	e	c	d	c	c	c	c	c	b	c	b	b	c	c	c	b
7.	a	a	c		a	c		BTC			d	d	d	d	d	c	e	d	e	d	d	d	d	d	d	d	d	e	d	b	c	d	e	d	d	c	d	d	d	d	d	e
8.	a	a	d		a						b	b	b	b	b	b	b	c	c	c	c	c	c	c	c	c	c	c	c	c	c	c	c	c	c	c	c	c	d	c	c	c
9.	c	a	a		e						b	a	a	a	a	a	a	a	a	d	d	d	a	a	a	a	a	e	e	a	b	d	e	d	b	b	b	b	e	e	a	d
10.	c	a	c		e	bc		NPC	NOC		c	c	c	d	c	c	e	e	b	c	c	c	c	c	c	c	d	d	d	d	c	d	d	d	c	c	d	d	c	d	d	e
11.	a	a	c		a	a	ECG, NWM				a	d	e	e	e	d	e	e	e	e	e	e	e	e	e	d	e	e	e	a	d	b	c	d	b	d	b	d	e	e	e	e
12.	a	a	d		a						b	b	b	b	b	b	c	b	b	c	c	c	a	a	a	a	c	b	b	c	c	b	b	b	b	b	b	b	b	b	b	b
13.	d	a	c		e	ab	ECG, ENC	NPC			b	b	b	b	b	c	b	b	b	b	b	c	b	b	c	b	b	b	b	b	b	c	c	b	b	b	b	b	c	b	b	b
14.	d	a	d		e	abc	NWM, ENC	NWM, NEC	SNC		a	a	a	a	a	a	b	b	b	c	b	b	b	a	a	a	b	b	c	a	a	a	b	b	b	e	a	a	d	d	d	e
15.	c	a	a		e	ab	ECG, CPR, NDC				b	b	b	b	b	b	b	b	b	b	a	a	a	a	a	a	a	b	c	c	d	b	b	b	b	a	b	b	b	b	c	b
16.	c	a	a		d	bc		NIC	PNC		b	b	b	b	b	b	e	e	b	b	b	b	b	b	b	a	a	b	b	b	b	b	b	a	b	c	b	b	b	b	b	b
17.	c	a	d		e	ab	ECG, RKO, NPE	AIC			a	a	a	a	a	a	c	c	b	a	a	d	a	d	d	c	c	d	c	a	a	a	b	c	b	b	c	b	c	c	c	b
18.	d	a	b		e	a	ECG, RKO				d	d	d	d	d	e	e	e	e	d	d	c	d	c	e	c	d	e	e	e	e	e	e	d		d	d		d		d	d
19.	b	a	b		d	c			PNC		b	c	d	c	d	d	d	d	d	e	d	e	e	e	e	d	d	e	e	e	e	e	e	e	e	e	d	e	e	e	e	e
20.	a	a	c		a	a	ECG, NWM				b	b	b	b	e	b	e	e	e	e	e	e	d	e	e	d	e	e	e	d	d	b	c	c	c	b	d	d	d	e	e	e
21.	c	a	d		e	ac	CER, CPR, NWM, NOC		NEC		d	d	d	d	d	d	d	d	b	c	c	c	d	d	d	b	b	b	b	b	b	c	b	b	b	c	b	b	b	b	b	c
22.	a	a	b		a	a	ECG, CPR, NIC, BDN				c	c	d	e	e	b	c	c	c	d	d	c	d	d	e	e	d	d	d	c	c	c	d	e	c	c	c	d	c	d	e	d
23.	d	a	a		e	ac	ECG, CPR, NIC		SNC		c	b	c	c	c	d	d	d	b	b	c	b	d	d	d	d	e	d	d	c	d	e	d	b	c	d	b	c	d	d	d	d
24.	b	a	c	MSc health education	c	bd		AIC		ECG, BTC, OHS	c	b	c	d	d	b	c	c	b	c	c	d	a	a	b	a	a	c	c	e	e	c	c	c	c	a	d	d	c	b	b	c
25.	c	a	a		e	a	ECG, CPR				b	b	c	c	c	c	c	c	b	c	c	c	c	c	d	d	c	e	e	d	e	d	c	c	c	c	b	b	d	c	c	c
26.	d	a	a		e	ab	ECG, CPR	GNC			d	c	d	e	e	d	c	b	b	c	c	c	c	b	c	c	b	b	c	b	b	c	d	b	b	b	b	b	b	c	c	c
27.	d	a	a		e	ab	ECG, CPR	GNC			b	b	b	c	c	b	b	b	c	d	d	c	c	b	c	e	e	e	e	d	e	d	d	c	c	d	c	c	d	d	d	c
28.	d	a	b		e	a	ECG				c	d	c	c	d	c	d	d	d	c	d	c	b	b	d	b	c	c	c	d	d		c	c		d	c	b	b	d	c	d
29.	d	a	a		e	abcd	ECG, CPR, NEC	MOC	PNC	STC, SVC	b	b	b	b	b	b	c	c	c	c	c	c	c	b	c	c	c	b	b	b	b	b	c	b	b	b	b	b	b	b	b	b
30.	c	a	c		e	ab	ECG, CPR	LTC, AIC			d	c	c	c	d	c	d	c	c	d	c	d	c	c	c	c	b	c	b	c	b	b	c	b	c	c	b	b	b	c	c	c
31.	b	a	c		c	b		LTC			b	b	d	e	e	d	d	d	d	e	e	d	e	d	e	c	d	d	e	e	e	c	c	c	c	b	c	c	c	e	d	e
32.	c	a	c		e	c			NEC		d	c	b		b	c	a	c	c	c	c	c	c	c	c	c	c	c	c	c	c	c	c	c	c	c	c	c	c	c	c	c
33.	d	a	b		b						a	a	d	d	a	b	b	a	e		b		b				b							b		b
34.	d	b	b		e						b	b	b	b	b	b	c	c	d	d	d	c	c	c	c	a	c	b	b		d	c	d	b	b	d	d	b	d	c	c	c
35.	d	a	a		e						c	c	c	d	d	b	d	d	e	d	e	c	b	b	e	d	c	d			e	b	e	e	b	c	b	b	e	c		b
36.	d	b	b		b						b	a	a	b	b	c	a	a	a	a	c	a	c	c	a	a	b	b	b	b	a	a	a	b	c	c	c	a	b	b	b	b
37.	d	a	a		e	abc	LTC, GNC	LTC	LTC		b	b	e	e	c	e	a	b	b	c	d		d	d	d
38.	c	a	c		e	a	NCN				b	b	b	b	b	b	b	b	b	b	b	b	b	b	b
39.	c	a	a		d	d				SVC	b	b	b	c	c	b	b	b	b	b	c	c	c	c	d	c	c	b	b	c	b	b	b	b	b	d	b	b	d	b	b	b
40.	d	a	b		e						b	d	b	b	c	b	d	d	d	d	d	b	b	b	d	b	b	d	d	d	d	d	b	d	b	b	b	c	d	b	c	d
41.	c	a	d		e	b		ECK, CPR			c	b	b	c	c	c	a	a	a	e	e	d	d	a	a	a	e	e	e	a	a	a	d	b	a	d	d	d	d	d	d	d
42.	c	a	a		e	b		ECG			b	c	c	b	b	b	b	b	c	d	d	c	d	d	d	b	d	b	c	d	d	c	d	b	d	d	b	c	b	c	d	c
43.	c	a	a		d						b	a	a	b	a	a	a	a	a	b	b	b	a	a	a	e		e	e	e	e	a	a		e	b	e	e	e	e	e	e
44.	d	a	b		e	b		BTC			a	b	c	d	d	c	c	c	c	c	c		c	c	c
45.	d	a	a		e						e	e	e	e	e	e	e	e	e	e	e	e	e	e	e	c	e	d	d	d	d	e	e	e	e	e	e	e	e	e	e	e
46.	a	a	d		a	a	ECG, CPR				d	c	d	c	c	c	c	d	c	d	d	c	c	c	c	c	c	c		c	e	c	c	c	c	c	c	c	d	c	c	c
47.	b	a	a		d	abc	ECG, CPR	LTC	NEC		e	e	d	c	d	d	e	d	e	e	e	e	e	e	e	e	e	e	e	e	e	e	e	e	e	e	e	e	e	e	e	e
48.	c	a	a		e	a	ECG, DME				c	c	c	c	c	c	e	e	e	c	c	e	d	d	c	e	d	e	d	e	e	c	e	d	c	e	c	c	d	d	d	d
49.	c	a	c		a						b	b	b	b	b	b	b	b	b	b	b	b	b	b	b	b	b	b	b	b	b	b	b	b	b	b	b	b	b	b	b	b
50.	c	a	b		e	acd	ECG, NIC		PNC	SVD	c	c	c	d	d	c	e	d	e	e	e	e	e	e	e	e	e	d	d	d	d	d	e	e	d	e	c		d	d	d	d
51.	c	a	a		e	ab	ECG, NIC	NPC			d	d	d	d	e	d	d	d	d	e	d	d	d	d	d	d	c	d	b	d	d	d	d	d	d	d	d	d	d	d	d	d
52.	c	a	b		e	bc		ENC	OGN		a	a	a	a	a	a	a	a	a	d	c			a	a	c	c	c	a	a	a	c	c	c	c	b	b	d		d	d	c
53.	b	a	c		b	ac	ECG, NWM, NOC		AIC		c	c	c	b	b	b	b	c	b	b	b	c	c	c	c	a	b	b	c	a	a	d	d	c	c	a	a	a	a	b	b	b
54.	d	a	a		e	bc		LTC	NOC		e	e	e	e	d	c	c	c	c	c	c	c	c	c	e	e	c	b	c	b	e	c	c	c	e	c	b	c	b	c	c	b
55.	c	a	c		e	abd	ECG, AIC	AIC		BNS	c	c	c	c	c	c	c	d	b	b	b	b	c	b	c	b	b	b	b	b	b	b	c	b	b	b	b	b	b	b	b	b
56.	d	a	a		e	c			MOC		c	c	d	b	b	a		a	c	d	b	c	b	c	b	c	d	c	d	c	b	d	c	c	d	c	c		d	c	d	d
57.	c	a	a		e						b	b	b	d	d	b	c	c	d	b	c	c	c	c	d	c	c	d	c	d	d	b	b	b	b	b	b	b	c	c	d	c
58.	c	a	c		e	ab	NDC	CPR			c	c	c	c	c	b	c	c	c	e	e	d	c	b	d	d	c	c	c	d	b	e	d	c	c	e	d	d	e	d	d	e
59.	d	a	a		e						d	d	c	e	d	e	d	c	a	d	d	c	c	c	c	d	e	d		a	a	a	c	a	a	d	c	d	d	d	c	c
60.	c	a	d		d	ac	ECG, CPR		GNC, CNC		b	b	b	c	b	b	c	c	c	c	c	c	c	b	c	d	c	c	c	b	b	c	c	b	b	d	b	b	d	e	d	c
61.	d	a	a		e	a	CPR, ENC				b	b	b					a	a	a	c		a	a	a	b	b	b	b	b	b	b	a	b	b	b	b	b	b	a	a	a
62.	c	a	c		e	ab	ECG, CPR	AIC			a	a	a	a	a	a	d	d	a	c	c	d	a	a	a	a	a	c	c	a	c	d	c	a	d	a	b	b	d	d	a	d
63.	c	a	d		b	a	ECG, LTC				d	b	c	c	c	b	e	d	e	d	e	c	d	d	c	c	c	a	b	b	b	b	b	b	b	e	a	b	c	c	c	c
64.	c	a	d		b	abd	ECG, CPR	NPC, NOC, GNC		GNC	a	b	d	c	e	b	e	d	c	d	d	d	c	c	d	c	c	c	c	c	b	b	c	c	b	c	b	b	d	c	c	c
65.	b	a	d		c	abd	ECG, CPR, NWM, LTC, GNC	LTC, NOC		GNC, LTC	d	d	c	c	d	b	e	c	c	c	d	b	d	b	c	c	c	b	c	b	b	b	c	c	b	b	b	b	b	b	b	b
66.	d	a	a		e	abd	ENC	ONC		SVC, ECG, CPR, BTC	d	c	c	d	d	c	d	e	e	e	d	d	d	d	d	c	d	c	e	d	d	c	d	d	d	d	d	d	e	e	e	e
67.	c	a	d		e	b		ECG, CPR			c	c	d	c	c	b	e	e	d	c	e	d	d	d	c	c	c	c	c	c	c	c	c	c	c	c	c	c	c	c	c	c
68.	d	a	b		e	a	ECG				c	c	d	d	c	c	c	c	c	a	a	c	b	b	c	b	b	c	b	c	d	b	d	b	b	d	b	c	c	b	b	c
69.	a	a	e	MSc health education	a						e	c	e	e	e	c	d	e	e	d	d	c	d	e	c	d	c	d	d	e	c	d	c	b	c	d	b	b	e	c	c	d
70.	c	a	c		b	ab	ECG	CPR, NPC			b	b	b	b	b	b	b	b	b	b	c	b	b	b	b	b	b	c	b	c	b	b	b	c	b	b	c	b	b	b	b	b
71.	c	a	a		e	abd	ECG	AIC			b	b	b	b	b	b	d	d	d	b	d	d	e	e	e	e	d	b	b	b	b	b	d	b	b	b	b	b	b	b	b	d
72.	c	a	c		e	b		AIC, NDC			c	c	b	d	d	c	c	c	b	c	b	c	c	c	a	a	a	b	c	e	c	d	c	b	b	c	b	b	b	c	c	c
73.	c	a	e	MSc health education and rehabilitation	b	ab	ECG, CPR	AIT			c	d	d	d	e	c	d	d	d	d	e	c	d	d	d	e	c	d	d	d	d	c	d	d	c	d	b	b	d	d	d	d
74.	a	a	d		a	a	ECG, CPR, NPE				b	b	b	c	c	c	d	c	c	d	d	e	e	d	c	a	c	c	c	c	e	c	c	d	c	c	c	c	c	c	c	d
75.	b	a	e	MSc rehabilitation and physiotherapy	b	a	ECG, CPR, NIC				d	c	c	c	c	d	c	c	e	d	c	c	d	e	e	c	b	c	d	c	b	d	d	b	c	e	b	b	d	b	a	c
76.	c	a	a		e	a	ECG				c	d	c	d	d	c	a	a	c	c	d	d	c	b	d	a	c	b	c	b	b	a	d	d	b	d	b	b	d	d	c	d
77.	c	a	a	PhD biological sciences	a	a	ECG, CPR, NIC				a	b	a	b	b	b	d	b	c	b	d	d	a	a	a	b	b	c		a	a	a	b	c	b	c	c	c	c	c	c	c
78.	c	b	c		d	ab	ECG, CPR, NIC	NPC, ONC			a	a	a	a	a	a	a	a	a	b	b	b	a	a	a	b	a	b	b	a	a	a	a	a	a	a	b	c	a	a	a	b
79.	c	a	b		e	a	CPR, GNC				a	c	c	b	b	b	a	a	a	c	c		a	a	a	a	c	a	a	a	a	c	c	c	a	d	b	b	d	c	c	c
80.	c	a	c		e	b		ECG, CPR, AIC			b	b	b	b	b	b	b	b	c	c	c	c	c	c	c	b	b	b	b	d	c	a	a	a	a	a	a	a	a	a	a	a
81.	b	a	a		d	b		AIC			b	b	b	b	b	b	b	b	c	c	c	c	b	b	b	b	b	b	b	d	c	b	b	b	b	b	b	b	b	b	b	b
82.	c	a	a		e	a	ECG, CPR, DME				a	a	a	a	c	c	a	d	d	e	e	d	e	d	d	c	c	b	b	d	d	c	d	b	b	c	b	b	c	d	c	c
83.	b	a	b		d	abd	ECG, CPR	AIC		SVC	a	a	a	a	a	a	d	d	b	a	c	a	a	a	a	a	a	b	b	e	b	a	a	b	a	a	b	b	a	b	b	b
84.	c	a	c		e	ab	ECG	AIC			b	b	b	c	c	b	c	c	c	e	e	c	d	d	c	b	d	c	c	c	c	b	d	c	c	d	b	b	e	e	b	d
85.	d	a	c			a	ECG, CPR, DME, NPC				a	a	a	a	a	a	d	d	b	b	c	b	c	b	b	b	b	c	b	b	c	d	b	b	b	b	b	b	c	b	b	b
86.	d	a	a		e						b	b	b	d	d	b	b	b	b	a	a	b	a	d	a	a	b	c	c	a	a	b	b	b	b	b	b	b	b	b	c	b
87.	c	a	a		d	abc	PNC	NPC	CPR, NIC		a	a	a	b	b	c	c	c	a	a	b	b	a	c	a
88.	d	a	a		e	a	ECG				c	c	b	b	b	c	d	c	d	d	d	d	d	b	d	d	c	d	d	a	a	a	c	c	b	d	b	b	c	c	c	c
89.	d	a	b		e	bd		CPR, DME		SVC	b	b	b	b	b	c	d	b	e	e	e	e	d	d	e	d	e	d	d	d	d	d	d	d	d	d	c	c	d	d	d	d
90.	d	a	a		e	ab	CPR, NIC	ENC			b	b	b	b	b	b	c	b	c	b	c	c	b	b	d	e	e	d	d	d	d	d	c	b	b	c	b	c	c	c	c	c
91.	c	a	c		e	abc	CPR	NIC	CNC		a	a	a	a	a	a	a	a	a	a	a	a	a	a	a	c	b	c	b	b	b	a	a	a	a	a	b	b	a	a	b	a
92.	d	a	b		a						c	c	d	d	d	c	c	c	c	d	c	c	d	c	c	c	d	c	c	c	d	c	c	d	c	c	c	c	d	d	c	c
93.	a	a	c		a	ad	ECG, CPR, DME, NIC, BDN			MOC	b	c	c	d	c	c	c	c	c	c	c	b	c	c	d	c	c	c	c	a	a	c	b	c	b	b	b	b	c	d	d	c
94.	c	a	b		d	ac	ECG, DME		PNC		a	b	b	b	b	d	c	d	c	c	c	b	b	b	c	b	b	d	d	a	a	d	d	a	b	b	b	b	c	a	b	c
95.	d	a	b		e	bd		LTC		RKO	b	b	b	d		b	b	b	b	c	d	c	c	c	e	d	d	c	c	c	b	c	c	b	b	c	c	c	c	d	d	d
96.	e	a	b		e	a	NIC,BDN				b	b	c	e		b	c	d	c	d	d	d	d	b	d	a	b	d	d	a	a	d	d	a	c	d	e	c	c	c	c	d
97.	c	a	c		e	bcd		CPR, NWM	PNC	STC	b	b	b	d	e	d	e	e	e	e	e	d	e	e	e	d	d	c	c	d	e	d	e	d	d	c	b	c	e	d	d	c
98.	a	a	c		a						c	c	d	d	d	c	d	d	b	b	c	b	b	b	a	b	b	c	c	b	d	c	e	c	b	b	b	b	e	d	d	d
99.	c	a	a		e	c			SNC		b	b	b	d	c	b	b	b	b	a	a	b	a	a	a	a	d	b	c	a	a	b	b	b	b	d	c	c	e	d	d	b
100.	a	a	d		a	b		ECG, CPR, NIC, BDN			b	c	d	c	c	b	c	b	c	b	c	b	b	b	b	b	b	b	b		a	b	b	b	b	b	b	b	c	d	d	c
101.	d	a	a		e	bc		ECG, NIC	PNC		b	c	d	c	c	b	c	b	c	b	c	b	b	b	b	b	b	b	b		a	b	b	b	b	b	b	b	c	d	d	c
102.	c	a	a		e	abc	ECG, CPR, NWM, NIC	NMW	PNC		b	c	c	d	c	c	c	c	c	c	c	b	c	c	d	b	c	c	c	a	b	b	b	c	b	b	b	b	c	c	d	c
103.	c	a	c		e	ac	ECG, CPR,		PNC		b	b	b	c	c	c	e	e	b	c	b	c	b	b	d	c	c	d	d	b	a		c	b	b	b	b	b	c	b	b	b
104.	c	a	a		e	abc	ECG, CPR	NPC	NEC		b	c	b	b	c	c	c	b	b	c	c	c	c	c	c	c	d	d		a	a	c	c	c	b	c	d	d	c	c		c
105.	d	a	a		e	a	CPR, NOC				b	b	b	d	d	b	b	b	b	a	a	b	a	d	a	a	c	b	c	a	a	b	b	b	b	d	c	c	e	d	d	b
106.	c	a	c		e	bcd		NPC	ECG, CPR, NIC, NWM, NPE	SVC	c	c	d	d	c	e	e	d	b	a	a	c	c	c	c	d	d	c	c	a	a	d	c	a	b	d	a	a	e	d	e	d
107.	c	a	a		c	a	ECG, CPR, NPE				b	b	c	c	c	c	d	b		c	d		d	c	c	b		b	b	b	a	b	b	b		a	b	b	b		a	b
108.	c	a	c		e	ab	ECG, CPR, DME, NPE, GNC	NPC			a	a	a	a	a	a	a	a	a	a	a	a	a	a	a	a	a	a	a	a	a	a	a	a	a	a	a	a	a	a	a	a
109.	c	a	a	MSc pedagogy	e	ab	ECG, CPR	AIC			b	c	c	d	e	b	c	c	e	e	e	e	d	d	e	e	e	c	c	d	d	c	b	d		d	e		e	e	d	c
110.	d	a	c		e	bc			NOC		e	e	e	e		d	c	c	c	c	c	c	c	c	e	e	c	b	c	c	c	c	c	c	c	b	b	c	b	c	c	b
111.	c	a	d	MSc administration	e	abc	ECG	NPC	SNC		c	c	c	c	c	c	d	c	b	d	d	d	d	c	d	a	e	a	e	c	d	e	d	d	b	c	c	c	d	e	c	d
112.	b	a	a		d	a	NPC				c	d	d	d	c	c	d	d	c	d	d	e	e	d	e	e	d	d	c	d	d	d	e	d	c	d	b	c	d	e	e	e
113.	a	a	d		a	ab	ECG, CPR, DME	AIC			a	a	a	a	b					b	c		c	c	c	b	b	c	c	d	c	b	c	c	b	c	b	b	c	b	b	b
114.	c	a	a		e	a	ECG, CPR, NPE, NIC				a	a	a	a	a	a	a	a	a	c	a	a	a	a	a	a	a	a	a	a	a	d	a	a	a	a	b	c	a	a	a	a
115.	c	a	a		e	a	ECG				e	d	e	e	e	d	d	d	e	e	e	e	e	e	e	d	e	e	e	e	e	e	e	e	d	e	e	d	e	e	e	e
116.	c	a	a		e	a	ECG				e	d	e	e		d	d	e	d	e	e	d	e	e	d	d	d	e	e	c	d	d	d	d	d	e	c	c	d	d	d	e
117.	b	a	c		c	ab	ECG, NOC	AIC			b	b	b	b	b	b	b	b	b	d	d	b	d	d	d	d	d	b	b	d	d	d	d	b	b	b	b	b	d	d	d	d
118.	a	a	d		b	abc	ECG, NWM, NIC, NDA	NPE, LTC, AIC, NOC	NOC, SNC		d	c	d	e	d	d	d	d	c	e	e	e	d	d	e	c	d	d	c	e	d	c	d	d	d	d	d	c	d	d	e	e
119.	d	a	d		d						a	a	a	a	a	c	c	c	c	e	e	e	e	e	e	e	e	e	e	e	c	b	b	e	b	d	b	b	e	e	e	b
120.	c	a	b		a						a	a	a		b		b	b	b	a	b	b	b	b	c	b	b	b	c	b	c	c	b	c	b	c	b	b	e	d	c	c
121.	b	b	b		b						b	a	b	b	a	c	a	b	c	b	b	b	b	b	b	b	c	b	a	b	b	a	b	b	b	a	c	a	b	c	a	b
122.	c	a	c		b	ab	ECG, CPR	NPC			b	b	b	b	b	b	b	b	b	b	b	b	b	b	b	b	b	c	b	c	b	b	b	b	b	b	b	b	b	b	b	b
123.	c	a	c		e	a	ECG, CPR, ENC				a	a	a	a	a	a	a	a	a	a	b	b	a	a	a	a	a	b	a	a	a	a	a	a	b	b	b	b	a	b	b	b
124.	c	a	d		e	abd	ECG, CPR, NPE, NWM	AIC		STC, SVC	a	a	a	a	c	a	c	c	a	a	a	a	c	d	a	c	d	c	c	d	e	c	c	a	b	c	b	b	b	c	c	c
125.	b	a	c	Postrgraduate studies	b	bd		ECG, CPR, NPE		SVC	a	a	a	a	a	a	b	a	a	b	e	e	a	a	a	a	a	b	c	a	a	a	b	b	b	a	b	b	e	a	a	b
126.	a	a	d		a						b	b	c	c	c	b	d	a	b	d	c	a	a	a	a	a	b	c	c	a	a	c	d	d	d	c	c	c	b	c	c	c
127.	a	a	c		a	ac	ECG, CPR		AIC		e	e	e	e	e	d	d	d	e	e	e	e	e	b	e	d	e	e	e	e	c	e	e	d	e	e	b	b	e	b	b	b
128.	c	a	a		e	abd	ECG, CPR, NDC	NPC, AIC		STC, SVC	b	b	b	b	d	d	d	c	b	d	c	d	d	e	c	d	d	b	c	d	d	c	c	b	c	b	b	b	b	b	b	b
129.	c	a	c		e	ab	ECG, AIC	CPR			d	c	a	a	a	b	b	b	a	b	c	c	c	d	a	a	a	b	b	e	e	c	d	b	b	e	b	b	d	d	c	e
130.	c	a	c		e	ac	ECG, CPR, AIC		SNC		b	b	b	d	d	b	d	d	b	b	c	b	b	b	c	b	c	c	c	b	b	b	c	b	b	b	b	b	c	b	b	c
131.	a	a	c		a	a	ECG, CPR				b	b	b	c	c	c	d	d	c	c	c	c	c	c	c	b	b	d	d	d	d	d	d	d	c	d	c	c	d	d	d	e
132.	c	a	c		e	a	ECG, NPE, NIC				d	d	c	c	c	b	c	c	b	a	c	b	c	d	c	a	b	b	c	d	d	c	d	c	c	d	b	c	c	c	c	d
133.	a	a	d		a	a	CPR				b	b	e	d	e	c	e	c	c	e	e	e	e	c	e	a	e	d	e	a	a	a	c	c	d	b	e	e	e	d	e	c
134.	c	a	a		e	a	CPR, NWM				a	b	b	c	a	d	a	b	e	d	c	a	b	b	d	d	e	e	e	d	a	e	d	d	d	b	d	d	d	d	d	d
135.	c	a	d		e	a	CPR				a	c	c	b	b	c	c	c	b	c	c	c	c	c	c	c	c	c	c	a	a	d	c	c	c	c	c		d	d	d	d
136.	a	a	d		a	a	ECG, CPR				c	c	c	c	c	c	c	c	c	d	c	c	c	e	e	d	d	d	c	c	c	b	d	c	c	c	b	b	c	c	c	c
137.	b	b	d		b	a	ECG, CPR				c	c	c	c	c	c	c	c	c	d	c	c	c	c	d	d	d	d	c	c	c	b	d	c	c	c	b	b	c	c	c	c
138.	c	a	c		d	ab	ECG, CPR	AIC			c	c	c	c	c	d	b	b	c	c	c	c	c	c	c	c	c	c	c	c	b	b	c	c	b	b	c		c	c	c	c
139.	c	a	a		e	a	NIC				b	b	b	a	a	b	b	b	b	c	b	b	b	b	c	b	c	b	c	b	b	b	c	b	b	c	b	b	b	b	b	b
140.	c	a	a		e	b		ECG, CPR			d	d	d	d	d	b	b	b	b	b	b	b	b	b	d	b	b	d	d	d	d	b	d	d	c	c	b		d	d	d	d
141.	c	a	a		e	b		ECG, CPR			b	b	b	b	b	b	b	b	b	b	b	b	b	b	d	b	b	b	b	d	d	d	c	c		a	b	c	c	c	d	b
142.	c	a	a		e						c	c	c	c	c	c	c	c	c	c	c	c	c	c	c	c	c	c	c	c	c	c	c	c	c	c	c	c	c	c	c	c
143.	a	a	e	BSc midwifery	a	a	CPR, NPE, NWM				c	c	c	c	c	c	d	b	b	b	c	d	b	b	d	c	d	c	d	b	b	c	c	d	d	c	c	c	d	d	c	c
144.	d	a	d		e	ab	ECG, CPR, NPE, NDA	SNC			c	b	c	c	c	d	c	c	c	d	c	c	c	c	c	c	b	b	d	b	d	b	c	b	b	b	b	c	c	d	c	d
145.	c	a	a		e	ab	CPR, NPE	NPC			d	d	d		b	b	b	b	b	b	b	b	b	a	b	b	b	b	b	a	a	b	b	a	a	a	a	a	a	a	a	a
146.	c	a	b		c	a	NIC				b	b	a	a	b	b		c	c	c	c	b	b	c	c	c	b	b	c	c	b	b	b	b	b	c	b	c	b	c	b	b
147.	a	a	c		b	a	NOC				e	c	e	e	e	d	e	e	e	c	b	c	d	d	c	b	c	d	d	e	b	e	c	c	d	b	b	b	e	d	c	c
148.	c	a	b		e	ab	ECG, NIC	ONC			c	b	c	e	e	c	d	d	c	b	b	d	e	e	e	e	c	c	d	d	e	d	c	c	b	c	e	e	e	e	d	d
149.	d	a	b		e	ab	ECG, CPR	LTC			b	c	c	e	e	c	e	c	c	d	e	c	d	e	e	e	c	d	d	d	d	e	c	d	c	b	d	c	d	c	d	c
150.	d	a	a								b	b	b	b	b	b	c	c	b	c	c	c	b	b	c	b	b	c	c	a	a	b	c	c	c	c	b	b	c	c	c	c
151.	c	a	b	Law post-secondary	c	ab	ECG, CPR, NWM, NIC	NPC			e	e	e	e	e	e	e	e	e	e	e	e	e	d	e	d	d	d	d	d	d	c	d	c	c	d	c	c	d	d	d	e
152.	c	a	d		b	ad	ECG, CPR, BDN			MOC	e	e	e	e	e	c	d	d	d	c	d	c	c	d	e	d	e	c	d	d	d	b	d	d	c	c	b	b	d	c	c	c
153.	c	a	d		c						a	a	a	a		c	c	e	d	c	c		a	a	e	e	e	c	d	a	a	c	a	c	d	c	b	c	c	a	a	a
154.	c	a	c		d	ab	ECG, CPR, NDC	AIC			b	c	c	c	c	b	c	c	b	c	d	d	c	c	c	c	c	c	c	c	c	d	d	b	b	b	c	c	c	c	c	c
155.	c	a	c		e	b		AIC			b	b	b	b	b	b	b	b	b	b	b	b	b	b	b	e	e	c	c	e	d	c	c	b	c	a	b	b	c	b	b	b
156.	d	a	a		e	abd	ECG, CPR, DME, NPE, NWM	NPC		SVC	b	c	c	d	d	b	b	c	b	c	c	d	d	c	d	d	d	d	d	c	b	b	b	b	b	b	b	b	c	c	c	b
157.	c	a	c		b	abd	ECG, CPR, DME	NPC, AIC, GNC		SVC	c	c	c	d	c	b	b	c	a	b	b		c	c	c	b	c	c	c	d	b	c	c	b	b	c		b	b	c	c	b
158.	c	a	c		c	b		LTC			a	a	a	a	a	a	a	a	c	c	e	a	a	a	a	c	c	d	d	a	a	c	d	d	c	e	c	d	e	d	d	c
159.	d	a	a		e	ad	ECG, CPR			SVC	b	c	c	c	d	b	b	d	d	b	b	b	b	b	d	b	b	b	b	b	b	b	d	c	b	b	b	b	d	b	c	c
160.	c	a	a		d	ab	ECG, NWM	LTC			d	d	d	b	d	b	b	d	d	b	b	b	b	d	d	b	b	b	b	b	b	b	d	c	c	b	b	b	d	c	c	c
161.	b	a	d		d	abc	CPR, NOC	PNC	PNC		e	d	d	d	d	b	e	d	d	b	c	c	c	b	c	d	b	c	d	b	a	d	d	d	c	d	b	b	e	c	d	c
162.	e	a	b		e	a	NIC				b	b	d		e	b	c	e	d	d	c	d	d	c	d	d	d	d	d	d	d	d	d	c	c	c	d	d	d	d	d	d
163.	d	a	a		e	abcd	ECG, CPR	MOC	PNC	STC, SVC	b	b	b	b	b	b	c	c	c	c	c	b	c	b	c	c	c	b	c	b	b	b	c	b	b	b	b	b	b	b	b	b
164.	d	a	a		e	ad	CPR, NOC			SVC	b	b	c	d	d	c	b	b	c	c	c	b	b	b	a	c	b	b	b	c	b	b	d	c			c	b	d	d	c	c
165.	a	a	d		a	ac	ECG		CNC		a	b	b	b	b	b	b	d	b	c	c	c	b	b	c	c	c	c	c	c	c	c	b	b	b	d	c	c	c	b	c	c
166.	b	a	c		a						c	b	b	b	b	c		c	d	c	c	d	d	b	e	c	c	d	c	d	d	b	e	d	b	e	c	c	e	e	e	d
167.	d	a	a		e	bd		NIC		SVC	b	b	b	c	c	b	c	c	c	c	c	d	d	c	d	c	b	c	c	d	c	c	b	b	c	d	c	c	d	d	d	c
168.	a	a	d		a						c	c	b	c	c	d	c	c	d	d	e	b	d	c	c	a	b	d	d	d	e	b	c	b	c	d	b	b	e	d	d	d
169.	c	a	d		e	a	ECG				d	d	e	c	c	c	e	d	c	e	e	e	e	c	e	a	e	e	e	a	a	a	d	a	b	b	b	c	c	e	e	e
170.	c	a	d	Logopedy	d	a	ECG, NIC, NDA				a	a	d	d	e	c	d	d	d	e	e	d	e	e	e	c	d	d	c	c	d	c	c	d	b	b	d		c	d	e	c
171.	c	a	a		e	b	CPR, BDN, NPC				d	d	e	d	d	b	e	e	d	b	b	e	c	a	a	b	b	b	b	e	b	d	b	b	b	c	b	b	b	b	d	d
172.	e	a	b		e	bd	CPR, DME, BDN, SPEC			SVC	c	c	c	c	d	b	b	b	c	c	d	c	d	b	b	b	c	c	c	b	b	c	d	c	b	b	b	b	d	c	c	c
173.	d	a	a		e	a	ECG, CPR				c	c	c	c	b	b	c	d	c	c	c	c	d	b	c	d	d	d	d	a	b	b	d	c	c	d	b	b	e	c	c	d
174.	c	a	a		e						b	b	c	c	c	c	c	c	b	b	c	c	b	b	b	c	c	c	c	c	b	b	b	c	c	c	b	b	c	c	c	c
175.	c	a	b		d	ac	DME		PNC		b	b	b	a	a	c	c	d	c	d	c	b	a	a	a	a	c	b	c	a	a	b	d	a	b	b	b	b	e	c	b	c
